# Supplementary material for: Assessing pain severity and treatment outcomes in patients with low back pain: A Structural equation modeling approach at the center for the rehabilitation of the Paralysed, Bangladesh
Source: PLoS One. 2024 May 31;19(5):e0303939. doi: 10.1371/journal.pone.0303939 (PMC11142540; doi:10.1371/journal.pone.0303939)
Supplement: S1 File — (ZIP) [file pone.0303939.s001.zip]

Archive with 3 entries (3 files):
- ethics statement.pdf
- low back pain question.pdf
- master data.xlsx
