# Supplementary material for: Assessing pain severity and treatment outcomes in patients with low back pain: A Structural equation modeling approach at the center for the rehabilitation of the Paralysed, Bangladesh
Source: PLoS One. 2024 May 31;19(5):e0303939. doi: 10.1371/journal.pone.0303939 (PMC11142540; doi:10.1371/journal.pone.0303939)
Supplement: S1 File — (ZIP) [file pone.0303939.s001.zip › master data.xlsx]

## Sheet: 200 data
Age	Sex	Height	Weight	Occupation	Marital_status	Family_Size	Living_Place	Educational_Status	Smoking	No_of_Smoking	Missed_Work_for_pain_within_6_weeks	How_long_suffering_the_pain	Sitting_time_at_work	standing_time_at_work	Experienced_a_terrible_occurrence	Affected_by_feelings_of	Experienced_an_attack_by	feel_depressed	How_bad_the_pain	how_bad_the_pain_at_night	Interfere_with_lifestyle	pain_during_bending	How_stiff_the_pain	pain_interfere_with_walking	hurt_when_walking	pain_in_standing_still	pain_in_twisting	Pain_allow_to_sit_in_hard_chair	pain_allow_to_sit_in_soft_chair	pain_lying_in_bed	pain_interfere_with_work	change_work_place_because_of_pain	pain_intensity	personal_care	lifiting	walking	sitting	standing	sleeping	sex_life	social_life	travelling	Pain_disability_index_percentage	Day1	Time_difference1	Day2	Time_Difference2	Day3	Time_Difference3
4	2	4.9	45	3	2	2	2	2	2	0	3	7	6	2	2	2	2	3	4	4	3	3	3	4	4	3	3	3	4	2	3	3	3	2	4	4	4	4	2	2	3	3	64	2	2	2	1	1	1
3	1	5.4	65	1	4	2	2	3	2	0	4	5	6	2	2	2	2	2	1	1	1	1	1	4	4	4	3	2	2	2	3	3	2	1	3	3	1	3	1	0	2	3	46	2	1	2	1	2	1
6	2	5.1	50	9	1	2	1	2	2	0	3	5	3	1	1	3	2	2	1	2	2	2	2	2	2	2	2	2	2	2	2	2	1	0	0	1	1	1	2	0	1	1	18	1	2	1	1	2	1
3	1	5.6	77	8	1	2	1	3	2	0	7	2	0.5	5	3	2	2	1	4	4	4	4	4	4	3	3	4	4	4	4	4	4	4	4	4	2	4	3	4	2	3	2	60	2	2	1	1	2	2
5	2	5	50	9	1	2	2	2	1	7	5	6	5	2	3	1	2	3	4	4	4	4	4	4	4	3	4	2	4	4	4	4	4	3	5	3	4	1	4	3	4	4	70	3	3	2	2	1	2
6	2	5	55	9	1	1	2	3	2	0	5	4	0.5	3	2	2	3	3	2	3	3	3	3	2	2	2	3	2	4	4	3	3	1	1	3	2	4	4	3	2	3	1	50	2	4	2	2	1	3
5	2	5.1	50	9	1	1	2	2	2	0	4	7	4	4	2	1	2	2	2	2	2	2	3	3	2	2	2	2	2	2	2	2	1	0	2	1	1	1	1	0	2	0	26	1	1	1	2	1	4
5	1	5	50	2	1	1	2	2	1	10	3	6	8	2	2	1	2	2	1	1	2	2	3	3	3	4	4	1	2	1	2	2	2	1	2	4	2	3	0	1	3	1	40	2	2	2	4	2	1
8	1	5.2	78	3	1	1	1	5	2	0	3	2	1	4	2	1	1	2	2	2	3	2	3	4	3	3	2	4	2	2	2	2	2	3	1	4	2	4	1	1	2	1	44	2	3	2	3	2	2
7	1	5.6	64	3	1	1	1	4	2	0	3	6	6	2	3	1	2	2	4	4	3	3	3	2	2	2	2	2	2	1	2	3	2	2	3	1	1	2	2	2	1	0	38	2	1	2	5	2	1
5	1	5.3	50	1	1	2	2	2	1	20	4	2	2	4	2	2	2	4	2	2	2	2	2	2	2	2	2	2	3	2	2	3	1	2	2	2	2	2	2	3	3	1	40	2	2	2	6	1	3
5	1	5.5	55	7	1	2	1	3	1	20	4	4	5	1	2	2	1	2	2	1	2	2	2	2	3	2	2	2	2	2	3	1	1	1	0	0	0	1	0	1	0	1	10	1	4	1	2	1	5
7	2	5.2	80	3	1	2	2	3	2	0	7	2	1	3	2	1	1	2	4	4	4	4	4	3	4	4	4	4	4	4	4	4	4	3	5	5	5	4	5	5	4	5	92	3	1	2	7	2	6
6	1	5.8	60	7	1	1	2	4	2	0	2	8	4	4	3	1	2	2	2	2	3	2	2	4	4	2	2	2	2	2	2	2	1	0	1	1	0	0	1	0	1	1	12	1	1	1	5	1	4
7	1	5.1	60	3	1	1	1	5	2	0	3	5	5	1	2	1	1	2	2	4	4	2	2	2	2	2	3	4	4	4	3	2	1	0	0	1	4	1	4	2	3	3	40	2	2	3	4	2	1
6	2	4.9	50	9	1	1	2	1	2	0	3	8	2	7	2	2	1	2	4	4	4	4	3	4	4	4	3	2	2	4	4	4	1	1	2	4	1	2	4	4	4	2	52	2	2	2	3	1	2
4	1	5	55	4	1	1	2	2	2	0	2	2	4	1	1	1	1	2	4	4	4	3	3	3	4	4	4	4	4	4	2	3	4	3	3	4	4	4	4	2	3	4	68	3	2	3	5	3	3
4	1	5	60	4	1	1	1	3	2	0	2	2	4	2	2	2	2	2	4	4	3	3	3	4	4	4	3	2	2	2	2	2	3	4	4	4	1	4	4	1	3	4	58	2	1	1	6	3	1
2	1	5	50	4	1	1	2	1	2	0	3	5	12	1	2	1	1	2	2	2	2	2	2	2	2	3	2	1	1	1	3	2	2	2	2	1	1	4	1	1	3	1	34	1	1	2	4	2	4
4	1	5.6	62	10	1	1	1	5	2	0	3	5	5	1	2	2	2	2	2	2	2	2	2	2	2	3	2	3	3	3	3	3	2	3	4	1	4	1	1	2	3	2	46	2	1	3	1	2	2
2	1	5.7	80	3	2	2	2	3	1	4	4	5	3	1	2	2	2	2	2	4	2	2	2	2	1	1	2	2	2	2	2	2	1	2	3	0	3	0	0	0	2	0	24	1	1	2	2	1	3
4	2	4.9	45	9	1	1	2	2	2	0	2	8	4	1	2	2	2	2	2	4	2	2	2	3	3	3	3	4	4	4	3	2	4	3	4	4	4	4	4	4	3	4	70	3	1	1	1	1	1
7	1	5.2	46	4	1	1	2	2	1	10	4	2	6	1	2	1	1	2	2	2	3	2	2	2	2	2	3	4	4	2	2	2	4	4	1	1	5	1	1	1	3	0	42	2	1	3	2	2	2
6	1	5.4	84	7	1	2	2	4	1	3	2	1	2	2	2	2	2	1	4	3	3	3	3	3	3	3	2	2	2	4	3	3	4	4	3	3	3	2	5	2	3	4	74	3	1	2	1	2	3
4	1	5	60	3	1	2	2	3	2	0	3	2	5	2	3	1	2	2	4	4	4	4	4	3	3	3	3	2	2	3	3	3	4	4	3	4	3	3	4	3	3	4	70	3	1	2	2	2	5
6	2	4.8	62	9	1	2	1	3	2	0	3	5	4	1	2	2	2	2	2	2	2	2	2	2	2	2	2	4	4	1	2	2	2	2	3	1	4	1	0	2	3	3	42	2	1	2	1	2	6
6	2	5.5	45	9	1	1	2	2	2	0	3	3	5	1	2	2	1	4	2	4	2	2	2	2	4	4	2	2	2	4	2	2	2	3	3	3	1	3	3	0	3	2	46	2	2	2	2	1	4
4	1	5.3	70	3	1	2	2	3	2	0	3	2	7	2	2	2	2	2	2	2	2	2	2	2	2	2	2	2	2	2	2	2	1	2	3	2	1	2	0	1	2	2	32	1	1	1	2	1	1
5	1	5.5	65	5	1	2	2	2	1	6	3	3	6	2	1	1	2	2	3	3	3	2	2	4	4	3	3	2	2	2	2	2	2	2	3	3	1	3	1	1	0	2	34	1	3	1	2	1	2
4	1	5	65	5	1	1	1	2	1	7	2	3	8	2	2	2	2	2	4	4	3	3	3	4	4	4	4	4	4	2	3	3	4	4	3	4	4	4	1	2	2	3	64	2	2	2	3	3	2
6	2	4.9	50	9	1	1	2	2	2	0	3	6	6	1	2	2	2	2	2	2	2	2	3	2	2	2	2	2	2	2	2	2	1	2	3	1	1	1	1	0	1	2	26	1	1	1	2	1	1
1	1	5.2	52	11	2	2	2	4	2	0	3	2	5	1	2	2	2	3	2	1	2	2	2	2	2	2	2	1	3	1	2	3	1	1	0	0	4	1	0	1	3	1	24	1	1	1	2	1	2
5	2	5	65	9	1	2	2	3	2	0	3	6	6	1	2	1	2	1	3	3	3	3	3	4	3	3	3	3	4	2	2	2	1	1	2	3	3	3	1	0	0	1	32	1	1	1	2	1	2
8	2	5	65	9	1	2	1	3	2	0	3	2	3	1	2	1	2	2	1	2	2	2	2	4	4	3	2	1	2	2	2	2	0	1	0	4	1	2	0	1	3	1	26	1	1	1	2	1	1
3	1	5.2	72	7	1	2	1	3	2	0	4	7	5	2	2	2	2	3	3	2	2	2	2	3	3	3	2	2	2	1	2	2	1	2	2	3	1	3	0	1	2	2	34	1	1	1	2	1	4
5	2	4.9	55	9	1	2	2	2	2	0	4	7	6	1	2	2	2	2	4	4	4	4	4	4	4	4	4	4	4	4	4	4	4	5	4	4	4	4	4	1	4	4	76	3	1	3	1	2	1
5	2	4.9	55	9	1	2	2	2	2	0	4	7	6	1	2	2	2	2	4	4	4	4	4	4	4	4	4	4	4	4	4	3	4	5	4	4	4	4	4	1	4	4	76	3	2	3	1	3	2
2	1	5.4	70	3	2	1	2	3	1	3	4	8	4	1	2	2	2	2	4	4	3	3	3	4	4	4	3	4	4	3	3	3	2	2	3	3	3	3	2	2	3	3	52	2	2	2	1	2	1
5	2	4.5	61	9	1	1	2	1	2	0	3	3	6	1	3	2	3	2	3	3	3	3	3	3	3	3	3	2	2	2	2	2	1	1	2	2	2	2	1	0	1	2	26	1	1	2	1	2	4
8	1	5.5	60	8	1	2	1	4	1	6	3	10	8	3	2	2	1	2	2	2	2	2	2	2	2	2	2	4	4	2	2	2	1	1	1	1	4	1	1	1	1	2	28	1	1	1	2	1	2
7	1	4.8	60	3	1	1	2	4	2	0	3	6	3	7	2	1	1	2	4	4	4	3	3	3	3	3	3	4	4	4	3	3	4	4	4	4	4	4	1	1	2	3	64	2	1	1	2	2	2
6	2	4.6	45	9	1	1	2	1	2	0	4	5	4	1	2	1	1	2	2	2	2	2	2	2	2	2	2	4	4	2	3	2	1	1	1	1	4	0	1	1	3	1	32	1	1	1	2	1	1
6	1	5.6	86	7	1	1	1	4	2	0	2	2	4	4	2	3	3	3	3	3	3	3	3	2	3	3	3	3	3	3	3	3	3	3	4	3	3	3	3	1	3	4	60	2	2	2	1	2	1
7	2	5.5	70	9	1	2	2	3	2	0	4	6	6	1	2	2	2	1	4	4	4	3	3	4	4	2	2	4	4	2	3	3	4	4	5	5	4	1	1	2	3	3	64	2	1	2	1	1	2
6	2	5	60	9	1	2	2	2	2	0	3	2	4	1	1	2	2	2	2	2	2	2	2	4	4	4	2	2	2	2	3	2	1	2	3	4	1	4	0	1	3	1	40	2	1	2	1	1	1
9	2	4.5	65	9	1	2	1	2	2	0	4	5	5	1	3	1	2	2	3	3	3	3	3	4	4	4	3	2	2	2	2	3	4	4	4	4	4	4	1	1	3	3	64	2	1	2	1	2	1
7	2	5	55	9	1	2	1	2	2	0	4	6	5	1	3	2	2	2	4	3	3	3	3	4	4	3	3	2	2	3	3	3	4	4	3	4	1	1	1	1	3	4	52	2	1	2	1	2	2
4	2	5	65	9	1	1	2	2	2	0	3	6	4	1	2	2	2	2	2	2	2	2	2	3	3	3	2	1	1	1	2	2	1	2	3	3	0	1	0	0	2	2	28	1	1	1	1	2	1
5	2	5.4	80	9	1	2	2	5	2	0	3	3	3	5	1	2	2	2	4	2	2	2	2	2	1	1	1	2	2	2	2	2	1	1	2	1	1	1	1	0	1	2	22	1	1	1	2	1	1
7	2	4.6	50	9	1	2	1	2	2	0	3	10	5	1	2	2	2	3	2	4	2	2	2	2	2	2	2	2	2	4	3	3	1	1	3	1	1	1	4	1	3	3	38	2	1	2	1	1	2
2	2	5.1	40	9	1	1	2	1	2	0	4	6	1	4	3	1	1	4	2	4	3	2	2	2	2	2	2	4	4	2	3	2	1	1	3	1	4	1	1	1	3	4	40	2	1	2	1	2	1
8	2	5	64	9	3	1	2	3	2	0	3	3	2	4	1	2	2	3	2	2	2	2	2	3	3	3	2	2	2	2	2	2	1	2	3	3	1	1	1	1	2	2	34	1	1	1	2	1	1
2	2	5	49	9	1	2	1	5	2	0	4	9	5	2	3	2	2	2	2	2	2	2	1	1	1	1	2	1	1	2	2	2	0	0	1	0	0	1	1	0	1	2	12	1	1	1	1	1	1
6	2	4.5	50	9	1	1	1	3	2	0	3	2	2	1	2	2	2	1	2	4	4	4	3	2	2	2	2	2	2	4	4	4	1	2	3	2	2	1	4	1	3	2	42	2	1	2	1	2	1
4	1	5.3	70	3	1	1	1	5	2	0	3	3	1	4	2	2	2	2	2	2	3	2	2	4	4	4	4	4	4	2	3	3	1	1	3	4	4	4	1	2	2	3	50	2	1	2	1	2	3
4	1	5.3	60	3	1	1	1	5	2	0	3	1	8	2	2	2	2	4	2	2	2	2	2	3	3	2	2	2	2	2	3	3	0	1	3	3	1	3	1	1	3	3	38	2	2	2	1	2	1
6	2	5	60	9	1	2	1	3	2	0	3	4	4	2	3	2	2	1	3	3	3	4	3	3	3	3	3	3	3	2	3	3	2	1	2	3	3	3	1	1	2	2	40	2	2	1	2	1	2
3	1	5.5	55	8	1	1	2	3	1	10	4	6	4	1	2	2	3	1	2	2	2	2	2	2	2	2	2	1	1	2	2	2	1	1	3	2	0	1	1	1	2	3	30	1	1	1	1	1	1
6	1	5.3	53	1	2	1	2	1	2	0	4	4	1	4	1	2	2	1	1	2	2	3	2	2	3	3	3	2	2	2	2	2	1	1	3	3	2	2	1	1	3	2	38	2	1	2	1	2	1
6	1	5.5	64	7	1	2	1	4	2	0	1	3	1	2	1	1	2	1	2	1	2	2	1	1	1	3	2	2	2	1	2	2	1	2	1	0	1	2	0	1	2	0	20	1	1	1	1	1	1
3	1	5.4	65	3	1	1	2	3	1	4	3	2	7	2	2	3	3	3	4	4	4	4	4	2	2	3	3	3	3	3	2	2	3	3	3	3	2	4	4	1	2	3	52	2	1	2	1	2	1
1	1	5.1	51	11	2	2	1	3	2	0	6	5	1	3	2	2	2	2	1	2	2	2	1	4	4	1	2	1	1	2	2	2	0	1	2	5	0	0	1	0	2	3	30	1	1	1	1	1	1
3	1	5.3	65	4	1	1	1	3	1	5	4	2	4	1	3	3	2	4	2	2	3	3	2	1	1	4	2	1	1	1	2	2	1	1	2	4	0	0	0	0	0	0	16	1	1	1	3	1	2
8	1	5	55	8	1	2	1	3	2	0	3	3	4	7	1	3	3	3	2	2	2	2	3	3	4	4	2	2	1	2	2	2	2	2	3	3	1	1	0	0	2	2	32	1	1	1	2	1	3
6	2	4.5	60	9	1	1	2	2	2	0	5	9	5	1	2	2	2	2	4	4	4	4	4	4	4	4	4	4	4	4	4	4	4	4	4	4	4	4	4	5	4	4	82	3	1	3	1	3	1
7	1	5.7	80	3	1	1	2	2	1	5	5	10	6	2	3	3	2	3	2	2	2	2	3	4	4	4	3	2	2	2	2	2	2	2	2	4	1	4	1	1	3	3	46	2	1	2	1	2	1
5	1	5.2	65	7	1	1	1	3	2	0	3	1	4	2	2	2	3	2	2	2	2	2	2	1	1	1	1	1	1	1	1	1	0	0	1	0	0	0	0	0	2	0	6	1	1	1	1	1	1
1	1	5.3	50	3	2	1	2	3	1	3	2	1	7	1	3	3	3	2	2	2	2	2	2	3	3	3	3	2	2	2	2	2	1	1	2	3	1	1	1	0	2	3	30	1	2	1	2	1	1
3	1	5.4	60	3	1	1	2	3	2	0	3	8	6	1	2	2	3	2	2	3	2	2	2	4	4	3	2	3	3	3	2	2	2	2	2	3	3	3	1	3	2	2	46	2	1	2	1	2	1
6	2	5	65	9	1	2	2	3	2	0	3	8	5	1	2	2	2	3	2	2	2	2	2	2	2	2	2	2	2	1	2	2	1	1	3	2	2	0	0	0	2	2	28	1	1	1	1	1	1
4	1	5.2	55	7	2	1	1	3	2	0	3	6	7	1	2	2	2	2	2	2	2	2	2	1	1	1	4	2	2	1	2	3	1	0	4	0	1	0	0	1	2	0	18	1	1	1	2	1	2
4	2	4.5	65	9	1	2	2	2	2	0	4	10	5	2	2	2	3	2	4	4	3	3	3	4	4	3	3	3	3	3	3	3	3	3	4	4	3	4	3	0	3	4	62	2	1	2	1	2	1
6	2	4.6	60	9	2	1	1	4	2	0	5	6	1	4	2	2	2	2	2	4	4	4	3	2	2	2	2	2	3	4	3	3	1	2	4	1	1	1	4	0	3	4	42	2	2	2	1	2	1
3	1	5.7	70	7	1	1	2	3	1	5	6	6	4	1	2	2	2	3	4	4	4	3	2	4	4	4	4	4	4	4	4	4	4	4	4	4	4	4	4	3	4	4	76	3	1	3	1	3	1
4	1	5.8	65	10	1	1	1	5	2	0	4	6	1	4	3	2	2	1	2	2	3	3	2	3	3	4	2	2	2	4	2	2	2	2	1	1	2	4	1	0	2	3	36	2	1	2	1	2	2
4	2	5	65	9	1	2	2	3	2	0	4	1	4	6	2	2	2	2	2	2	2	2	2	2	2	2	2	2	2	2	2	2	0	0	1	0	1	1	0	1	0	1	10	1	1	1	1	1	1
4	2	5	60	3	1	2	1	5	2	0	5	9	7	2	2	2	2	1	2	3	3	3	3	4	4	4	3	2	2	3	3	3	1	1	2	3	1	3	0	1	1	2	30	1	2	1	2	1	1
3	1	5.4	60	7	1	2	2	4	2	0	3	6	6	1	2	2	2	1	3	3	3	3	3	2	2	2	2	4	4	2	2	2	2	2	3	1	4	1	0	0	1	2	32	1	1	2	1	2	1
7	2	4.5	56	9	1	1	2	3	2	0	2	6	1	1	1	2	2	2	3	3	2	2	2	2	2	2	2	4	4	2	2	2	1	1	2	1	3	1	2	0	1	2	28	1	1	1	1	1	1
5	2	4	55	9	1	2	1	2	2	0	2	2	8	1	2	1	1	2	4	3	3	3	3	2	2	2	2	4	4	2	2	2	2	1	2	1	4	1	0	0	1	2	28	1	2	1	3	1	4
6	2	5.2	65	9	1	2	2	3	2	0	5	9	8	1	3	3	2	1	4	4	3	3	2	4	4	4	4	4	4	3	3	3	4	2	3	4	4	3	2	0	2	3	54	2	1	2	1	2	3
7	2	4.9	55	9	1	2	2	2	2	0	2	2	6	1	2	2	2	1	2	2	2	2	2	3	3	3	2	2	2	2	2	2	2	2	3	4	1	3	1	0	2	3	42	2	2	2	1	2	1
6	2	4.5	55	9	1	2	1	2	2	0	3	6	4	2	1	1	2	1	2	2	2	2	2	3	3	3	2	2	2	2	2	2	1	2	3	3	2	1	1	1	3	4	42	2	1	2	1	2	1
6	2	4.7	50	9	1	2	2	3	2	0	6	9	6	1	3	3	2	3	2	2	2	2	2	2	2	2	2	4	4	2	2	2	1	1	2	1	4	1	1	0	1	2	28	1	1	2	1	2	1
5	2	4.9	52	9	1	2	1	2	2	0	3	5	4	1	3	3	2	2	2	2	2	2	2	4	4	3	2	2	2	2	2	2	1	1	3	4	1	1	1	3	3	2	40	2	1	2	1	2	2
2	2	4.9	48	11	2	1	1	3	2	0	3	8	4	1	2	2	2	1	2	2	2	2	3	4	4	3	3	4	4	2	2	2	1	1	2	4	4	4	1	1	1	2	42	2	1	2	1	1	1
8	2	4.9	60	9	1	2	2	3	2	0	2	5	6	1	2	2	1	1	4	4	3	4	4	4	4	4	4	4	4	4	4	4	4	2	3	4	4	4	3	4	4	4	72	3	1	3	1	3	1
6	2	4.9	50	9	1	2	1	2	2	0	4	9	6	1	1	1	2	2	4	4	4	4	4	4	4	4	4	2	2	3	3	3	4	4	4	4	2	4	2	0	2	4	60	2	1	2	1	1	1
6	2	5.2	80	9	1	2	2	3	2	0	4	10	7	3	2	1	1	1	2	2	2	2	3	4	4	4	3	2	2	1	2	2	1	1	3	4	1	4	1	1	2	4	44	2	1	2	1	2	3
4	2	4.5	65	9	1	1	2	3	2	0	2	2	6	1	2	2	2	1	2	2	3	3	3	4	4	4	3	2	2	2	2	2	1	2	2	2	2	2	2	0	0	2	30	1	1	1	1	1	1
3	2	4.9	50	9	1	1	1	2	2	0	3	5	6	1	2	2	1	1	4	4	3	3	3	4	4	4	3	4	4	2	4	4	3	3	3	3	3	3	1	3	0	3	50	2	1	2	1	2	3
4	2	4.9	50	9	1	2	1	2	2	0	2	3	4	1	2	2	2	1	2	2	2	2	2	2	2	2	2	3	3	2	2	2	1	1	3	2	3	1	1	2	2	1	30	1	1	1	2	1	2
6	1	4.7	60	9	1	2	2	2	2	0	5	10	6	1	1	1	2	2	2	2	2	3	2	4	4	4	4	2	2	2	2	2	1	1	3	4	2	3	0	0	0	2	32	1	2	1	2	1	3
2	1	5.7	68	3	2	1	2	3	2	0	3	5	4	1	2	2	3	1	2	2	2	2	2	2	2	4	2	2	2	2	2	2	1	1	3	1	1	4	1	1	2	2	34	1	2	1	2	1	1
5	2	4.9	50	9	4	1	2	2	2	0	3	6	4	1	2	1	2	2	2	2	2	2	2	2	2	4	3	1	1	1	2	2	1	1	3	0	4	4	1	1	3	2	40	2	1	2	1	2	1
7	2	4.8	45	9	1	2	2	1	2	0	5	6	1	4	3	3	2	1	2	2	2	2	2	4	4	4	3	2	4	4	4	4	2	3	4	4	2	4	4	2	3	4	64	2	1	2	1	1	2
6	2	5	65	9	1	2	2	3	2	0	3	5	4	1	2	2	2	2	2	2	2	2	2	2	2	2	2	2	2	4	3	2	1	2	1	1	1	3	4	0	1	3	34	1	1	1	1	1	1
5	2	4.9	80	9	3	2	2	3	2	0	2	3	8	1	3	3	2	2	2	2	2	2	2	2	2	2	2	2	2	2	2	2	1	1	3	2	2	1	1	0	2	4	34	1	2	1	2	1	2
3	1	4.5	45	1	1	2	2	1	1	5	2	1	4	1	2	2	2	3	2	2	2	2	2	2	2	2	2	2	2	2	2	2	1	1	1	1	1	1	1	1	1	1	20	1	1	1	2	1	3
8	1	5.3	59	8	1	2	2	5	2	0	4	8	6	1	2	2	2	1	2	2	2	2	3	2	2	2	3	2	2	2	2	2	1	1	1	1	1	1	0	1	1	2	20	1	1	2	1	2	1
3	1	5.4	67	4	1	1	1	3	2	0	3	5	6	1	2	2	2	1	2	2	2	2	2	4	4	4	3	2	2	2	2	2	1	1	2	4	1	4	1	0	0	2	32	1	1	1	2	1	4
10	2	4.2	45	12	3	2	2	1	2	0	3	2	8	2	3	3	3	1	4	4	4	4	4	4	4	4	4	4	4	4	4	4	4	4	5	4	4	4	0	4	4	4	74	3	1	3	1	3	2
5	1	5.4	55	1	1	1	2	1	1	8	5	6	4	1	3	2	1	1	4	3	3	3	3	4	4	4	3	2	2	2	2	2	4	3	3	4	2	4	1	1	3	3	58	2	2	2	1	2	1
3	1	5.4	73	12	2	1	2	4	1	5	5	6	4	2	2	1	1	2	2	2	2	2	2	2	2	4	2	2	4	2	3	4	1	1	0	1	1	4	0	1	3	0	24	1	1	1	1	1	2
6	1	5.2	70	12	1	2	2	3	1	6	3	4	6	1	1	2	2	2	3	3	2	2	2	3	3	3	3	2	2	2	2	2	1	1	2	3	1	3	0	1	0	2	30	1	1	1	3	1	2
4	1	5.5	57	7	1	1	2	3	2	0	4	6	4	1	3	3	3	3	2	2	2	2	2	2	2	2	2	3	3	3	3	3	2	2	3	1	3	1	1	2	2	3	40	2	1	1	1	1	1
3	1	5.1	74	10	1	1	1	5	2	0	3	4	2	6	1	2	2	2	2	1	2	2	2	4	4	3	3	2	2	1	2	2	1	1	0	3	1	1	0	0	1	2	20	1	3	1	2	1	1
3	1	5.6	52	1	1	2	2	2	1	2	2	6	1	2	2	2	1	2	2	2	2	2	3	3	3	3	2	2	2	2	2	2	2	2	3	2	2	2	1	0	2	3	42	2	1	2	1	2	2
4	2	4.9	45	9	1	1	2	2	2	0	4	6	4	1	2	2	2	1	4	4	4	4	4	4	4	4	3	3	3	3	3	4	4	4	4	5	4	4	2	2	4	5	76	3	1	3	1	3	1
8	1	5	50	12	1	2	2	3	2	0	2	2	4	1	1	1	1	2	4	4	4	4	4	4	4	4	3	2	2	2	2	3	2	3	3	4	1	4	1	1	3	4	52	2	1	2	1	2	2
5	2	4.9	60	9	1	1	2	3	2	0	3	6	6	1	1	2	1	2	2	2	2	2	2	4	4	4	3	3	3	2	2	2	2	1	3	4	1	4	1	1	1	3	42	2	1	2	1	2	1
1	1	5.1	70	11	2	2	1	4	2	0	3	8	6	1	2	3	3	2	3	3	3	3	3	2	2	4	4	4	4	2	3	3	4	3	3	2	4	2	1	0	3	3	52	2	2	2	2	1	1
3	1	5.6	79	3	1	2	2	3	2	0	5	9	1	6	2	2	1	1	2	2	2	2	2	2	2	2	2	2	2	2	2	2	1	1	1	1	1	1	1	1	1	1	20	1	1	1	2	1	1
2	1	4.9	60	2	1	1	2	2	1	7	3	6	6	1	1	1	2	2	4	2	3	3	3	3	3	3	3	2	2	2	2	2	1	1	2	3	1	3	1	0	0	3	30	1	1	1	3	1	2
5	2	4.9	50	9	1	2	1	2	2	0	2	1	8	1	1	2	2	1	3	4	3	3	3	2	2	2	2	4	4	2	2	2	2	1	2	2	4	2	1	0	2	2	38	2	1	2	1	2	1
2	1	5.7	60	11	2	1	1	5	1	4	2	1	8	1	2	2	2	2	2	2	2	2	2	2	2	2	2	3	3	2	2	2	1	1	1	1	2	1	0	0	0	1	16	1	1	1	2	1	2
2	1	5.6	84	7	2	2	2	3	1	2	3	5	6	1	2	3	3	4	2	2	2	2	2	4	4	4	3	2	2	4	3	2	2	2	3	4	1	4	4	0	2	3	50	2	1	2	1	1	1
4	1	5.5	50	5	1	1	2	2	1	7	3	4	6	1	2	2	2	2	2	2	2	2	3	4	4	2	2	2	2	2	2	2	2	1	3	4	1	1	1	1	2	3	56	2	1	2	1	2	2
8	1	5.6	70	12	1	1	1	5	1	5	4	9	6	1	1	2	1	2	2	2	2	2	2	4	4	3	2	2	2	2	2	2	1	2	1	4	1	1	1	2	2	1	32	1	1	1	2	1	1
4	1	5.6	75	12	1	1	2	4	2	0	5	10	7	2	2	2	1	1	2	1	2	2	2	1	1	2	1	2	2	1	2	2	1	0	1	4	1	1	0	2	1	2	26	1	1	1	2	1	1
4	1	5.4	60	5	1	2	2	3	2	0	4	6	4	1	1	1	2	2	3	3	2	2	2	2	2	2	2	3	3	3	3	3	3	3	2	1	3	1	3	2	2	3	46	2	1	2	2	2	2
7	1	5.6	70	7	1	2	1	3	2	0	3	5	6	1	1	2	3	2	2	2	2	2	2	2	2	2	2	2	2	2	2	2	2	2	1	2	2	2	2	1	2	2	36	2	1	2	1	1	1
4	1	5	60	1	1	1	2	2	1	6	4	1	6	1	1	2	1	1	4	4	4	4	4	4	4	4	4	4	4	4	4	4	5	5	5	5	5	5	5	4	5	4	96	3	1	3	1	3	1
3	1	5.4	65	7	1	1	1	2	2	0	3	8	6	3	2	2	1	2	4	4	3	3	4	4	4	4	3	4	4	4	3	3	4	4	3	4	4	4	2	0	2	4	62	2	1	2	1	1	1
7	1	5.5	70	2	1	1	2	4	1	10	4	6	6	3	1	1	2	1	2	4	4	4	4	4	4	4	4	4	4	4	4	4	4	4	3	5	4	4	4	3	4	5	80	3	1	3	1	3	1
5	1	5.5	60	1	1	2	2	2	2	0	5	1	7	1	2	2	2	2	2	4	4	4	4	4	4	3	2	2	2	2	2	2	3	4	3	4	2	2	2	0	1	3	48	2	1	2	1	2	2
2	1	6	60	1	1	2	2	2	2	0	5	8	7	1	2	1	1	2	2	2	2	3	3	3	3	3	3	2	2	2	2	3	1	1	3	3	1	2	1	0	1	3	32	1	1	1	1	1	2
8	1	5.2	65	8	1	2	1	3	2	0	3	4	6	1	2	3	3	3	2	2	2	2	2	2	2	2	2	4	4	4	3	3	1	1	2	1	3	1	3	0	1	2	30	1	3	1	2	1	1
7	1	5.3	65	3	1	2	1	5	2	0	4	10	7	2	2	2	1	1	2	2	2	2	2	3	3	3	3	3	3	3	2	2	1	1	2	3	3	3	3	2	0	2	40	2	1	2	1	2	1
6	1	4.5	60	9	1	2	2	3	2	0	3	5	8	1	1	1	2	2	2	2	2	2	2	4	4	3	3	3	3	2	2	2	1	2	2	4	1	1	1	0	1	2	30	1	1	1	1	1	2
5	1	5.8	72	8	1	1	1	4	2	0	4	9	6	4	1	1	2	1	2	4	3	3	2	2	2	2	2	2	2	2	2	2	2	1	0	2	2	2	0	0	1	2	22	1	1	1	1	1	2
5	1	5	65	4	1	2	2	3	2	0	3	3	1	7	2	2	1	1	2	2	2	2	2	3	3	3	3	3	3	2	2	2	2	1	2	3	3	3	0	0	1	3	36	2	1	1	1	1	2
4	1	6	67	3	2	1	1	4	2	0	4	4	4	1	2	3	3	3	3	3	3	2	2	2	2	2	2	3	3	2	2	2	2	1	2	1	3	1	1	0	1	2	28	1	2	1	1	1	2
2	2	5	49	4	1	1	2	3	2	0	2	6	6	1	1	1	2	1	4	4	4	4	4	4	4	4	4	4	4	4	4	4	4	4	4	4	4	4	4	1	4	4	74	3	1	3	1	3	1
4	1	5.7	65	3	1	2	1	4	1	6	3	6	6	1	3	3	1	1	2	2	2	2	2	4	4	3	3	2	2	2	2	2	1	1	3	4	1	1	1	0	1	2	30	1	1	1	2	1	3
5	2	4.5	65	9	1	1	2	3	2	0	3	10	7	1	2	1	1	1	2	3	3	3	3	4	4	4	4	2	2	3	3	3	2	1	2	3	1	3	3	0	0	2	34	1	1	1	1	1	1
4	2	5	55	9	1	1	1	4	2	0	2	4	2	1	2	2	2	1	4	4	3	4	4	4	4	3	4	4	4	2	3	3	3	3	4	4	4	4	1	1	3	4	62	2	1	2	1	1	1
6	2	5	68	9	1	1	2	4	2	0	2	1	8	1	2	2	1	1	2	2	2	2	2	2	2	2	2	2	2	2	2	2	1	1	1	1	1	1	1	0	0	1	16	1	1	1	2	1	2
5	2	4.9	45	9	1	2	2	2	2	0	4	4	1	3	2	2	2	2	2	3	2	3	3	2	2	2	2	4	4	3	3	3	2	2	3	1	4	1	4	2	1	3	46	2	2	2	1	2	1
4	2	4.5	50	9	1	2	2	3	2	0	6	4	1	1	1	1	2	3	3	3	3	3	3	4	4	3	3	2	2	2	2	2	3	3	3	4	1	3	1	0	1	3	46	2	1	2	1	2	1
7	1	4.5	60	4	1	2	1	2	1	6	5	10	6	2	2	2	2	2	2	2	2	2	2	3	2	2	2	3	3	2	2	2	1	1	2	3	3	3	0	0	0	1	28	1	2	1	1	1	2
6	1	5.1	60	10	1	2	1	2	2	0	2	10	6	2	2	2	2	2	2	2	2	2	2	4	4	3	3	4	4	3	3	2	2	2	1	2	3	3	3	1	0	0	34	1	1	1	1	1	2
5	2	4.8	60	2	1	1	2	2	1	6	2	2	8	1	1	1	2	2	2	2	2	2	2	4	4	4	2	4	4	2	2	3	2	2	1	4	4	4	1	0	1	2	42	2	1	2	1	2	1
7	1	5	55	1	1	1	1	2	1	7	3	6	9	1	2	2	2	2	2	2	2	2	2	4	4	4	3	2	2	2	2	2	1	1	2	3	1	3	0	0	0	1	24	1	1	1	1	1	1
3	1	5.3	65	7	1	1	2	2	1	5	3	10	8	1	2	2	2	2	3	3	3	3	3	3	3	3	3	2	2	4	3	3	2	1	3	3	3	3	3	0	2	3	46	2	1	2	1	2	1
7	1	4.5	65	1	1	2	1	2	1	8	4	5	4	2	3	3	2	2	2	2	2	2	2	4	4	3	2	2	2	1	2	2	1	1	3	4	1	1	1	2	2	1	34	1	1	1	1	1	1
4	1	5.6	67	12	1	2	2	3	2	0	5	9	4	4	3	2	2	5	1	1	1	1	1	2	2	2	1	2	2	1	2	2	0	0	1	1	1	1	0	0	1	1	12	1	2	1	2	1	1
3	1	5	62	7	2	1	1	3	2	0	3	9	3	2	2	2	2	1	4	4	4	4	4	3	4	3	2	2	2	4	3	3	3	4	4	4	4	4	4	0	3	4	68	3	1	3	2	3	1
10	1	5	70	7	1	2	2	1	2	0	5	9	6	2	2	3	3	3	4	4	3	3	3	4	4	4	4	4	4	4	4	4	4	4	3	4	3	4	4	2	3	3	68	3	1	3	1	3	1
6	1	5.3	67	3	1	1	2	4	2	0	4	5	8	1	2	2	2	2	2	2	2	2	2	1	1	2	1	2	2	2	2	2	1	1	2	0	1	1	1	1	2	1	22	1	1	1	1	1	1
6	1	5	65	8	1	2	2	2	2	0	3	6	4	1	2	2	2	2	2	2	2	2	2	4	4	4	2	2	2	2	2	2	2	1	3	4	1	4	1	1	2	4	46	2	2	2	2	2	1
1	1	5.4	50	11	2	2	1	4	2	0	3	3	6	1	2	2	2	2	3	2	2	2	2	2	2	2	2	4	4	2	2	2	1	1	2	1	4	1	1	0	0	1	24	1	1	1	1	2	1
7	2	4	80	9	1	2	1	4	2	0	3	10	6	1	1	1	2	2	2	2	2	2	2	4	4	4	4	4	4	4	3	3	3	3	4	4	4	4	3	4	1	3	66	2	1	2	1	2	2
4	1	5.6	65	3	1	1	1	4	1	5	5	9	10	1	1	2	3	1	2	2	2	2	2	4	4	4	4	4	3	2	2	2	2	1	2	3	3	3	1	0	0	2	34	1	1	1	2	1	4
2	1	5.8	68	11	2	2	1	5	2	0	3	3	6	4	2	2	1	2	1	1	2	2	2	1	1	1	2	2	2	2	2	2	0	0	0	1	0	0	0	0	1	0	6	1	1	1	1	1	1
4	2	5	60	9	1	1	2	3	2	0	3	5	6	1	2	2	2	2	2	2	2	2	2	3	3	3	3	2	2	2	2	2	2	2	1	3	3	1	1	3	2	3	42	2	1	2	1	1	1
8	1	5.5	65	8	1	2	2	3	2	0	4	10	4	5	2	1	1	2	2	4	2	2	2	2	2	2	2	2	2	2	2	2	0	0	0	0	0	0	0	0	0	1	2	1	1	1	1	1	1
6	1	5	65	8	1	2	1	4	1	6	3	6	6	2	2	2	2	1	2	2	3	3	3	4	4	3	3	2	2	2	2	2	1	1	2	4	1	1	1	0	1	2	28	1	2	1	4	1	2
4	1	5.3	65	4	1	1	2	4	2	0	3	3	6	1	2	2	2	1	2	2	2	2	2	4	4	3	3	2	2	2	2	2	1	1	2	4	1	1	1	0	1	2	28	1	2	1	2	1	1
8	1	5.5	75	7	1	2	1	3	1	4	3	4	4	1	1	2	1	2	2	2	2	2	2	2	2	2	2	1	1	2	2	2	1	2	1	1	0	1	1	2	1	0	20	1	1	1	1	1	1
4	1	5.4	68	3	1	1	1	4	2	0	2	1	6	1	2	2	2	2	2	2	2	2	2	4	4	2	2	3	3	2	2	2	1	1	0	2	1	1	0	1	2	1	20	1	2	1	2	1	2
5	1	5.6	65	2	1	2	2	3	2	0	2	6	4	6	2	2	2	2	2	2	2	2	2	2	2	2	2	4	4	4	2	2	1	1	0	0	4	0	4	1	0	1	24	1	2	1	1	1	1
4	2	5	60	3	1	2	1	4	2	0	3	1	11	1	2	2	2	1	4	4	4	4	3	4	4	4	4	4	4	2	3	3	4	4	3	4	4	4	1	0	1	1	52	2	1	2	1	1	2
5	2	4.5	45	9	1	1	1	2	2	0	3	2	6	1	2	2	2	2	4	4	4	4	4	4	4	4	4	3	3	3	3	3	4	4	3	5	3	3	3	2	3	4	68	3	1	3	1	3	1
4	1	4.5	65	1	1	2	2	1	1	5	2	9	7	2	3	3	3	3	2	2	2	2	2	2	2	2	2	2	2	2	2	2	1	1	3	1	2	1	1	1	1	2	28	1	1	1	2	1	1
4	1	5.4	75	3	1	1	2	3	2	0	4	2	4	1	1	1	2	2	3	3	3	3	4	4	3	3	3	2	2	2	2	2	1	1	2	2	1	2	1	0	0	2	24	1	1	1	1	1	1
3	1	5.2	58	10	1	1	2	5	1	4	3	5	7	2	2	2	2	1	2	2	2	2	2	4	4	2	2	2	2	4	3	2	1	1	3	4	1	1	4	0	0	2	34	1	1	1	2	1	3
4	1	5	60	4	1	2	1	4	2	0	4	4	6	1	2	2	1	1	2	3	3	3	3	4	3	3	3	1	1	1	2	2	2	1	2	2	1	1	0	0	1	2	24	1	2	1	2	1	1
7	1	5.2	65	8	1	2	2	3	1	6	3	3	6	1	2	2	2	2	4	4	3	3	3	4	4	4	4	2	2	2	3	3	2	2	3	4	2	4	1	0	2	3	46	2	1	2	1	2	1
10	1	5	70	12	1	2	1	3	1	2	2	1	8	1	2	2	2	2	2	2	2	2	2	4	4	2	2	2	2	2	2	2	1	1	2	4	1	1	1	1	2	3	34	1	1	1	2	1	2
8	1	5.2	60	12	1	2	1	4	2	0	1	1	6	1	2	2	3	3	2	2	2	2	2	2	2	2	2	2	2	2	2	2	1	1	0	2	1	1	1	0	1	1	18	1	1	1	2	1	2
7	1	4.5	60	5	1	2	2	2	2	0	2	1	5	1	2	2	1	1	2	2	2	2	2	3	3	3	3	3	3	2	2	2	2	2	3	3	3	3	1	1	3	3	48	2	2	2	1	2	1
3	1	5.5	68	3	1	1	1	3	2	5		6	1	3	2	2	3	3	1	2	2	2	2	4	4	2	2	4	4	2	2	2	2	2	3	4	4	2	1	1	3	3	50	2	1	2	1	2	1
4	1	4.7	45	3	1	1	2	1	2	0	4	10	4	2	2	2	3	5	4	4	4	4	4	4	4	4	4	4	4	4	4	4	5	5	5	5	4	4	5	4	4	4	90	3	1	3	1	3	1
5	1	5.8	80	3	1	1	1	5	2	0	2	2	8	1	3	3	1	1	2	2	2	2	2	2	2	2	2	4	4	1	2	2	2	1	1	0	4	0	0	1	1	1	22	1	1	1	1	1	2
4	1	5.3	65	3	1	1	1	3	1	5	4	10	6	2	2	2	2	2	3	3	3	3	2	2	2	2	2	4	4	4	3	3	2	3	0	1	4	1	4	1	3	3	44	2	1	2	1	2	1
7	2	4.9	50	9	1	2	2	3	2	0	2	1	6	3	2	2	2	2	4	4	3	3	3	4	4	4	3	4	4	3	3	3	3	3	3	4	2	4	1	1	1	4	52	2	1	2	1	2	1
6	1	4.9	67	1	1	2	1	3	1	7	3	9	6	1	2	2	2	2	3	3	3	3	3	4	4	3	3	2	2	2	2	2	1	1	2	4	1	1	0	1	2	2	30	1	1	1	1	1	1
6	2	4.5	55	9	1	2	1	4	2	0	3	10	8	1	2	2	2	1	2	2	2	2	2	4	4	2	2	2	2	1	2	2	1	1	1	4	1	1	0	0	1	2	24	1	2	1	2	1	1
6	1	5.8	68	5	1	2	2	3	2	0	1	3	8	2	1	1	2	1	4	4	3	3	3	4	4	4	3	3	3	3	3	3	3	4	3	4	3	4	1	1	2	2	54	2	2	2	2	2	1
2	2	4.9	45	3	1	1	1	2	2	0	3	3	6	1	2	3	2	3	3	3	2	2	2	4	4	3	2	2	2	2	3	3	2	1	2	4	1	4	0	0	0	2	32	1	1	1	1	1	1
4	1	4.7	55	1	1	1	2	3	2	0	3	4	2	5	2	2	2	2	4	4	4	4	4	4	4	4	4	4	4	4	4	4	4	4	4	4	4	4	4	4	4	4	80	3	1	3	1	3	1
5	1	5.5	60	1	1	1	2	2	1	10	4	9	7	1	3	3	2	4	2	2	2	2	2	3	3	2	2	1	1	1	2	2	2	1	2	2	0	2	0	1	2	2	28	1	1	1	2	1	2
6	1	5.6	75	8	1	2	2	3	2	0	3	2	7	1	2	2	2	2	4	4	3	3	3	4	4	4	4	2	2	2	2	2	2	1	2	4	1	4	1	0	1	2	36	2	1	2	1	2	1
6	1	5.4	62	5	1	2	2	3	1	10	2	5	8	2	2	2	1	1	3	3	3	3	3	3	2	2	2	4	4	2	2	2	2	2	1	1	4	1	0	0	0	2	26	1	1	1	1	1	1
2	1	5.9	75	3	1	2	1	4	2	0	3	2	6	1	2	2	2	2	2	2	2	2	2	2	2	2	2	2	2	2	2	2	1	1	1	1	1	1	1	0	0	1	16	1	1	1	2	1	2
4	1	5.9	70	3	1	1	1	5	1	2	2	2	7	1	2	2	2	2	2	2	2	2	2	2	2	2	2	2	2	2	2	2	1	1	2	1	1	1	1	0	1	1	20	1	2	1	1	1	1
6	1	5.3	60	3	1	1	1	2	1	8	3	4	4	1	2	2	2	2	2	2	2	2	2	2	2	2	2	4	4	2	2	2	1	2	3	2	4	1	1	3	1	4	44	2	1	2	1	2	1
7	1	5.2	65	7	1	2	2	3	2	0	4	3	5	2	2	2	2	1	2	2	2	2	2	4	4	2	2	2	2	2	2	2	1	2	3	4	1	1	1	1	2	3	38	2	1	2	3	2	1
2	1	5.8	70	3	2	2	2	5	2	0	2	2	8	1	2	2	1	1	2	4	3	3	3	4	4	4	4	2	2	2	2	2	2	1	2	3	1	3	1	1	1	1	32	1	1	1	1	1	1
6	2	5.9	60	9	1	2	2	3	2	0	3	6	8	1	2	2	1	1	2	2	2	2	2	2	2	4	2	3	3	2	2	2	1	1	2	1	2	2	0	0	1	2	24	1	1	1	2	1	1
4	1	5.5	60	8	1	1	2	3	1	6	3	6	7	4	3	3	2	2	2	2	2	2	2	4	4	4	3	4	4	2	2	2	2	1	3	4	4	4	1	0	1	2	44	2	1	2	1	2	1
4	1	5.6	65	8	1	1	1	5	2	0	5	10	8	1	2	2	2	1	1	1	2	2	2	2	2	2	2	2	2	2	2	2	0	1	1	1	1	1	0	0	1	0	12	1	1	1	1	1	1
9	1	4.9	75	3	1	1	1	5	1	5	3	2	4	1	2	2	2	2	2	2	2	2	2	1	1	1	2	2	2	2	2	2	1	2	1	1	2	1	2	1	3	3	34	1	2	1	2	1	1
2	1	5.4	60	5	1	1	2	3	1	4	2	2	8	1	1	2	2	2	2	2	2	2	2	3	3	2	2	2	2	2	2	2	1	1	2	3	1	1	1	0	1	1	24	1	1	1	2	1	4
3	1	5.3	52	2	1	2	2	5	2	0	4	10	4	5	3	3	2	2	2	2	2	2	2	2	2	2	2	2	2	2	2	2	1	1	2	1	1	1	1	1	1	2	24	1	1	1	1	1	2
7	1	5	65	4	1	1	2	2	1	10	4	4	8	2	2	2	3	2	2	2	2	2	2	2	2	2	2	1	1	1	2	2	1	1	3	2	1	2	1	1	3	1	32	1	2	1	1	1	2
3	1	5.7	67	3	1	1	1	5	2	0	4	10	8	1	2	1	1	1	3	3	3	3	3	3	3	2	3	3	2	2	2	2	2	2	1	2	2	2	2	0	2	2	36	2	1	2	1	1	5
7	1	4.8	65	3	2	2	2	3	1	6	3	8	6	1	2	2	1	1	2	2	2	2	2	4	4	4	4	3	3	2	2	2	2	1	2	3	1	3	1	0	0	2	30	1	1	1	1	1	1
6	1	5.7	84	7	1	2	1	3	1	6	3	5	7	1	2	2	2	1	4	4	3	3	3	4	4	4	3	4	4	2	2	2	2	1	3	3	3	4	0	1	0	2	38	2	2	2	2	2	1
[truncated: 1 more columns]
